# Supplementary material for: Targeting Fibroblast-Derived Interleukin 6: A Strategy to Overcome Epithelial-Mesenchymal Transition and Radioresistance in Head and Neck Cancer
Source: Cancers (Basel). 2025 Jan 15;17(2):267. doi: 10.3390/cancers17020267 (PMC11763410; doi:10.3390/cancers17020267)
Supplement: Supplementary file 1 [file cancers-17-00267-s001.zip]

Archive with 3 entries (3 files):
- Supplementary figure legend.pdf
- Supplementary figures .pdf
- Table S1-3.pdf
